# Supplementary material for: Different Forms of Variability Could Explain a Difference Between Human and Rat Decision Making
Source: Front Neurosci. 2022 Feb 22;16:794681. doi: 10.3389/fnins.2022.794681 (PMC8902138; doi:10.3389/fnins.2022.794681)
Supplement: Supplementary file 2 [file Data_Sheet_2.zip]

Archive with 12 entries (10 files):
- Nguyen & Reinagel Supplementary Code/outputs/
- Nguyen & Reinagel Supplementary Code/outputs/README.txt
- Nguyen & Reinagel Supplementary Code/outputs/varDDM_human_1.csv
- Nguyen & Reinagel Supplementary Code/outputs/varDDM_rat_1.csv
- Nguyen & Reinagel Supplementary Code/README.txt
- Nguyen & Reinagel Supplementary Code/scripts/
- Nguyen & Reinagel Supplementary Code/scripts/analyze.py
- Nguyen & Reinagel Supplementary Code/scripts/hierarchical.py
- Nguyen & Reinagel Supplementary Code/scripts/README.txt
- Nguyen & Reinagel Supplementary Code/scripts/utils.py
- Nguyen & Reinagel Supplementary Code/scripts/VariableDDMHumanData.py
- Nguyen & Reinagel Supplementary Code/scripts/VariableDDMRatData.py
